# Supplementary material for: Mild Phenotypes of Gyrate Atrophy in a Heterozygous Carrier with One Variant Allele of OAT
Source: Genes (Basel). 2024 Aug 2;15(8):1020. doi: 10.3390/genes15081020 (PMC11353755; doi:10.3390/genes15081020)
Supplement: Supplementary file 1 [file genes-15-01020-s001.zip]

Archive with 3 entries (3 files):
- OAT gene-HGVS nomenclature verification.xlsx
- Supplementary Annex S1. Sanger Sequencing and Next-generation Sequencing raw data against transcription products of two family members and normal controls.zip
- Supplementary_Materials.pdf
