# Supplementary material for: Mild Phenotypes of Gyrate Atrophy in a Heterozygous Carrier with One Variant Allele of OAT
Source: Genes (Basel). 2024 Aug 2;15(8):1020. doi: 10.3390/genes15081020 (PMC11353755; doi:10.3390/genes15081020)
Supplement: Supplementary file 1 [file genes-15-01020-s001.zip › OAT gene-HGVS nomenclature verification.xlsx]

## Sheet: Sheet1
		M1	M2
	Chromosomal descriptions
	GRCH38	NC_000010.11(NM_000274.4):c.1186C>T	NC_000010.11(NM_000274.4):c.748C>T
		NC_000010.11:g.124398076G>A	NC_000010.11:g.124403821G>A
	GRCH37	NC_000010.10(NM_000274.4):c.1186C>T	NC_000010.10(NM_000274.4):c.748C>T
		NC_000010.10:g.126086645G>A	NC_000010.10:g.126092390G>A
	RNA prediction	NM_000274.4:r.(1186c>u)	NM_000274.4:r.(748c>u)
	Protein prediction
	AFFECTED PROTEIN DESCRIPTION	NM_000274.4(NP_000265.1):p.(Arg396*)	NM_000274.4(NP_000265.1):p.(Arg250*)
	AFFECTED PROTEIN REFERENCE SEQUENCE	MFSKLAHLQRFAVLSRGVHSSVASATSVATKKTVQGPPTSDDIFEREYKYGAHNYHPLPVALERGKGIYLWDVEGRKYFDFLSSYSAVNQGHCHPKIVNALKSQVDKLTLTSRAFYNNVLGEYEEYITKLFNYHKVLPMNTGVEAGETACKLARKWGYTVKGIQKYKAKIVFAAGNFWGRTLSAISSSTDPTSYDGFGPFMPGFDIIPYNDLPALERALQDPNVAAFMVEPIQGEAGVVVPDPGYLMGVRELCTRHQVLFIADEIQTGLARTGRWLAVDYENVRPDIVLLGKALSGGLYPVSAVLCDDDIMLTIKPGEHGSTYGGNPLGCRVAIAALEVLEEENLAENADKLGIILRNELMKLPSDVVTAVRGKGLLNAIVIKETKDWDAWKVCLRLRD…	MFSKLAHLQRFAVLSRGVHSSVASATSVATKKTVQGPPTSDDIFEREYKYGAHNYHPLPVALERGKGIYLWDVEGRKYFDFLSSYSAVNQGHCHPKIVNALKSQVDKLTLTSRAFYNNVLGEYEEYITKLFNYHKVLPMNTGVEAGETACKLARKWGYTVKGIQKYKAKIVFAAGNFWGRTLSAISSSTDPTSYDGFGPFMPGFDIIPYNDLPALERALQDPNVAAFMVEPIQGEAGVVVPDPGYLMGVRELCTRHQVLFIADEIQTGLARTGRWLAVDYENVRPDIVLLGKALSGGLYPVSAVLCDDDIMLTIKPGEHGSTYGGNPLGCRVAIAALEVLEEENLAENADKLGIILRNELMKLPSDVVTAVRGKGLLNAIVIKETKDWDAWKVCLRLRD…
	AFFECTED PROTEIN PREDICTED SEQUENCE	MFSKLAHLQRFAVLSRGVHSSVASATSVATKKTVQGPPTSDDIFEREYKYGAHNYHPLPVALERGKGIYLWDVEGRKYFDFLSSYSAVNQGHCHPKIVNALKSQVDKLTLTSRAFYNNVLGEYEEYITKLFNYHKVLPMNTGVEAGETACKLARKWGYTVKGIQKYKAKIVFAAGNFWGRTLSAISSSTDPTSYDGFGPFMPGFDIIPYNDLPALERALQDPNVAAFMVEPIQGEAGVVVPDPGYLMGVRELCTRHQVLFIADEIQTGLARTGRWLAVDYENVRPDIVLLGKALSGGLYPVSAVLCDDDIMLTIKPGEHGSTYGGNPLGCRVAIAALEVLEEENLAENADKLGIILRNELMKLPSDVVTAVRGKGLLNAIVIKETKDWDAWKVCL*	MFSKLAHLQRFAVLSRGVHSSVASATSVATKKTVQGPPTSDDIFEREYKYGAHNYHPLPVALERGKGIYLWDVEGRKYFDFLSSYSAVNQGHCHPKIVNALKSQVDKLTLTSRAFYNNVLGEYEEYITKLFNYHKVLPMNTGVEAGETACKLARKWGYTVKGIQKYKAKIVFAAGNFWGRTLSAISSSTDPTSYDGFGPFMPGFDIIPYNDLPALERALQDPNVAAFMVEPIQGEAGVVVPDPGYLMGV*
	https://mutalyzer.nl/normalizer
